# Supplementary material for: Adaptive laboratory evolution enhances methanol tolerance and conversion in engineered Corynebacterium glutamicum
Source: Commun Biol. 2020 May 7;3:217. doi: 10.1038/s42003-020-0954-9 (PMC7205612; doi:10.1038/s42003-020-0954-9)
Supplement: Supplementary file 2 — Supplementary Data 1 [file 42003_2020_954_MOESM2_ESM.xlsx]

## Sheet: MX14_15_vs_4 g per liter MeOH
Supplementary Table 1 Gene transcript level changes between C. glutamicum strain MX-14 cultivated with 15 g/L vs. 4 g/L methanol.
Locus_tag	Gene name	Gene product	log2(Foldchange 15vs4)	FDR
Cgl0009		Hypothetical protein	1.28098	2.77623e-05
Cgl0015		Uncharacterized membrane protein	-0.901372	0.0298429
Cgl0063		Hypothetical membrane protein	-1.19471	0.00572211
Cgl0077		Hypothetical protein	2.28442	2.77292e-07
Cgl0078		Hypothetical protein	3.4771	2.29157e-45
Cgl0090	ureD	Urease accessory protein UreH	-1.45309	9.3718e-05
Cgl0096		Hypothetical protein	0.904312	0.048326
Cgl0107		Lactoylglutathione lyase and related lyases	1.87072	8.70033e-09
Cgl0109	mtlD	Mannitol-1-phosphate/altronate dehydrogenases	2.00473	4.02239e-14
Cgl0110	rbtT	Hypothetical membrane protein	1.97698	1.56133e-13
Cgl0112	xylB	Sugar (pentulose and hexulose) kinases	0.928313	0.00226496
Cgl0113	panC	Panthothenate synthetase	1.10716	0.000505329
Cgl0122		Permeases of the major facilitator superfamily	-0.989583	0.0389085
Cgl0130		Ankyrin repeat proteins	-0.761262	0.0499893
Cgl0134		Hypothetical protein	1.17343	0.00618046
Cgl0136		Hypothetical protein	1.39685	1.20992e-05
Cgl0137		Putative ammonia monooxygenase	1.97415	1.30773e-11
Cgl0143	maa	Acetyltransferases (the isoleucine patch superfamily)	-1.03773	0.0105325
Cgl0150		Hypothetical protein	1.93414	5.73716e-11
Cgl0151		Hypothetical protein	1.09092	0.000479962
Cgl0170		Transcriptional regulators	-0.729803	0.0312892
Cgl0233		Uncharacterized ACR	1.51518	6.03633e-05
Cgl0248	leuA	Isopropylmalate/homocitrate/citramalate synthases	2.57638	4.02898e-17
Cgl0251	lysC	Aspartokinases	1.07951	0.00429141
Cgl0252	asd	Aspartate-semialdehyde dehydrogenase	0.857366	0.0099197
Cgl0255	katA	Catalase	0.866646	0.00939597
Cgl0277		Uncharacterized ACR	1.22884	0.00807693
Cgl0278	ponA	Membrane carboxypeptidase (penicillin-binding protein)	0.78961	0.0199357
Cgl0279	whiB4	Hypothetical protein	0.902637	0.0134325
Cgl0308	cspA2	Cold shock proteins	1.12962	0.0034232
Cgl0321		Dehydrogenases with different specificities (related to short-chain alcohol dehydrogenases)	1.05319	0.0248369
Cgl0343	cmt1	Hypothetical protein	0.875414	0.00593283
Cgl0354		Glycosyltransferases involved in cell wall biogenesis	-0.800872	0.0454184
Cgl0366	lpd	Dihydrolipoamide dehydrogenase/glutathione oxidoreductase and related enzymes	1.11277	0.000646151
Cgl0367	galU2	UDP-glucose pyrophosphorylase	1.06599	0.0304273
Cgl0368		Uncharacterized ACR	2.87891	9.69509e-21
Cgl0386	ctpA	Cation transport ATPases	-1.06145	8.8642e-05
Cgl0411		Hypothetical protein	0.908919	0.0115061
Cgl0412		Hypothetical protein	1.05345	0.00202913
Cgl0413		Hypothetical protein	1.86817	5.52858e-08
Cgl0420		Transcriptional regulator	1.59891	3.66242e-06
Cgl0441		ResB protein required for cytochrome c biosynthesis	-0.710605	0.026959
Cgl0444		Putative translation initiation inhibitor	-1.1976	0.0036455
Cgl0445		Predicted transcriptional regulators	-1.0994	0.0158025
Cgl0446		Hypothetical protein	-1.10838	0.0112492
Cgl0448	menA	1%2C4-dihydroxy-2-naphthoate octaprenyltransferase	-1.01274	0.000709889
Cgl0476	rplK	Ribosomal protein L11	1.40151	1.41331e-05
Cgl0477	rplA	Ribosomal protein L1	1.56609	1.15447e-07
Cgl0482		Cation transport ATPases	-3.57827	2.1925e-29
Cgl0483		Phytoene dehydrogenase and related proteins	-1.43094	0.00178429
Cgl0484		Hypothetical protein	-1.03896	0.0126805
Cgl0485	rplJ	Ribosomal protein L10	1.88914	3.67127e-12
Cgl0486	rplL	Ribosomal protein L7/L12	1.83145	3.64303e-09
Cgl0488	rpoB	DNA-directed RNA polymerase beta subunit/140 kD subunit (split gene in Mjan%2C Mthe%2C Aful)	0.856486	0.0056784
Cgl0489	rpoC	DNA-directed RNA polymerase beta' subunit/160 kD subunit (split gene in archaea and Syn)	1.09819	0.000365877
Cgl0491		Predicted transcriptional regulators	-0.896529	0.00389727
Cgl0492		Hypothetical protein	1.40791	2.89518e-05
Cgl0493	rpsL	Ribosomal protein S12	2.40573	2.31538e-15
Cgl0494	rpsG	Ribosomal protein S7	3.14948	2.79659e-27
Cgl0495		Translation elongation and release factors (GTPases)	1.12357	0.000198616
Cgl0496	fusA	Hypothetical protein	1.15721	0.000285296
Cgl0497		GTPases - translation elongation factors	1.54665	1.15447e-07
Cgl0498		Hypothetical protein	0.856875	0.0150345
Cgl0504		Ribosomal protein S10	1.27153	6.02424e-05
Cgl0505	rplC	Ribosomal protein L3	1.49668	4.23427e-07
Cgl0506		Hypothetical protein	1.63118	5.86817e-08
Cgl0507	rplD	Ribosomal protein L4	1.56384	2.54107e-08
Cgl0508	rplW	Ribosomal protein L23	1.38716	1.13414e-05
Cgl0509		Hypothetical protein	1.74391	1.14847e-08
Cgl0510	rplB	Ribosomal protein L2	1.5391	5.86817e-08
Cgl0511	rpsS	Ribosomal protein S19	1.7663	2.55407e-08
Cgl0512		Hypothetical protein	1.70404	6.75814e-09
Cgl0513	rplV	Ribosomal protein L22	1.25198	0.000419737
Cgl0514	rpsC	Ribosomal protein S3	1.18531	2.19212e-05
Cgl0515	rplP	Ribosomal protein L16/L10E	1.2138	0.000154168
Cgl0516	rpmC	Ribosomal protein L29	0.950737	0.00849865
Cgl0517	rpsQ	Ribosomal protein S17	1.09669	0.00257497
Cgl0518		Hypothetical protein	1.14831	0.00102364
Cgl0521	rplN	Ribosomal protein L14	2.21074	2.13802e-13
Cgl0522	rplX	Ribosomal protein L24	2.15718	2.08211e-08
Cgl0523	rplE	Ribosomal protein L5	2.50236	9.77488e-19
Cgl0525	dkg	Aldo/keto reductases%2C related to diketogulonate reductase	-0.767505	0.0269178
Cgl0529	fdhF	Anaerobic dehydrogenases%2C typically selenocysteine-containing	0.828997	0.0383979
Cgl0537	rpsH	Ribosomal protein S8	2.46405	3.39285e-18
Cgl0538	rplF	Ribosomal protein L6	2.85211	6.65123e-19
Cgl0539	rplR	Ribosomal protein L18	2.02834	1.34509e-12
Cgl0540	rpsE	Ribosomal protein S5	2.35711	4.55279e-17
Cgl0541	rpmD	Ribosomal protein L30/L7E	2.47024	6.06892e-15
Cgl0542	rplO	Ribosomal protein L15	2.07302	5.26371e-10
Cgl0543		Hypothetical protein	2.41935	7.53595e-16
Cgl0560	infA	Translation initiation factor IF-1	1.73384	1.05648e-07
Cgl0561	rpsM	Ribosomal protein S13	2.10078	2.49172e-13
Cgl0562	rpsK	Ribosomal protein S11	2.14685	1.06303e-13
Cgl0563	rpsD	Ribosomal protein S4 and related proteins	2.04587	2.48872e-13
Cgl0564	rpoA	DNA-directed RNA polymerase alpha subunit/40 kD subunit	2.12429	1.30773e-11
Cgl0565		Hypothetical protein	2.27318	3.56057e-13
Cgl0566	rplQ	Ribosomal protein L17	1.85633	1.19691e-08
Cgl0581	rplM	Ribosomal protein L13	2.35252	1.93169e-18
Cgl0582	rpsI	Ribosomal protein S9	2.59076	3.16817e-19
Cgl0590		Predicted permease	-1.22795	0.000203947
Cgl0597	groES	Co-chaperonin GroES (HSP10)	0.891327	0.00660011
Cgl0598	groEL'	Chaperonin GroEL (HSP60 family)	1.32006	1.84249e-05
Cgl0601		Hypothetical protein	0.833658	0.0273487
Cgl0603	guaB2	IMP dehydrogenase/GMP reductase	1.27519	5.78863e-05
Cgl0616		Hypothetical protein	-1.16114	0.0180974
Cgl0622	crtYe	C50 carotenoid epsilon cyclase	-1.1626	0.00300304
Cgl0623	crtI2	Phytoene dehydrogenase and related proteins	-0.734305	0.0317201
Cgl0630	phr	Deoxyribodipyrimidine photolyase	1.16971	0.000193473
Cgl0637		ABC-type transporter%2C periplasmic component	1.04375	0.000364739
Cgl0649		Hypothetical membrane protein	1.86837	5.44275e-06
Cgl0650		Uncharacterized BCR	1.49467	0.000165549
Cgl0651		Hypothetical protein	2.41925	4.63143e-17
Cgl0653	metY	O-acetylhomoserine sulfhydrylase	1.16731	8.00026e-05
Cgl0654	cstA	Carbon starvation protein%2C predicted membrane protein	0.916194	0.00603605
Cgl0668		ABC-type transporter%2C permease components	-0.991654	0.00195899
Cgl0669	irp1	ABC-type transporter%2C periplasmic component	-0.873234	0.0197994
Cgl0678		tRNA-processing ribonuclease BN	-1.52658	7.13861e-05
Cgl0679		Hypothetical membrane protein	-0.787947	0.0226464
Cgl0680	dac	D-alanyl-D-alanine carboxypeptidase	-0.807229	0.00939597
Cgl0700	accBC	Acyl coenzyme A carboxylase	1.02062	0.000507318
Cgl0702		Hypothetical protein	0.894826	0.0159937
Cgl0705		Nucleotide-binding protein implicated in inhibition of septum formation	1.0807	0.00170777
Cgl0706		Hypothetical protein	1.24278	0.00588297
Cgl0707	dtsR2	Detergent sensitivity rescuer dtsR2	1.43892	4.21611e-06
Cgl0708	dtsR1	Detergent sensitivity rescuer dtsR1	2.50882	3.51895e-21
Cgl0727		ABC-type transporter%2C periplasmic component	1.55871	7.78191e-06
Cgl0744		Hypothetical protein	-0.893922	0.0223252
Cgl0749		Hypothetical protein	-1.03841	0.0131517
Cgl0759		Ribosome-associated protein Y (PSrp-1)	-1.25296	0.000123881
Cgl0760		Preprotein translocase subunit SecA (ATPase%2C RNA helicase)	0.799235	0.00783441
Cgl0768	whiB1	Hypothetical protein	0.748769	0.0191403
Cgl0771	rhlE	Superfamily II DNA and RNA helicases	-0.90133	0.00389033
Cgl0788		Pyridoxine biosynthesis enzyme	1.98099	3.76687e-14
Cgl0789		Predicted glutamine amidotransferase involved in pyridoxine biosynthesis	2.44763	4.27813e-15
Cgl0803	ftsX	Cell division protein	1.06204	0.0217469
Cgl0813		ABC-type transporter%2C ATPase component	-1.07222	0.00277943
Cgl0819		Hypothetical protein	2.38	1.93169e-18
Cgl0828	serC	Phosphoserine aminotransferase	1.10702	0.00354028
Cgl0829	gltA	Citrate synthase	1.86256	2.35527e-10
Cgl0830	fkpA	FKBP-type peptidyl-prolyl cis-trans isomerases 1	1.11641	0.000756005
Cgl0832		Uncharacterized membrane protein	1.64924	0.000148793
Cgl0833		Na+/proline%2C Na+/panthothenate symporters and related permeases	0.848879	0.0085097
Cgl0836	fas-IB	3-oxoacyl-(acyl-carrier-protein) synthase	1.74907	5.77266e-12
Cgl0841		Hypothetical protein	-1.1787	0.00231807
Cgl0866	rpsR	Ribosomal protein S18	1.40238	3.69023e-05
Cgl0867	rpsN	Ribosomal protein S14	1.76208	9.30698e-10
Cgl0869	rpmB	Ribosomal protein L28	1.61556	3.69672e-06
Cgl0872	rpmE	Ribosomal protein L31	1.67745	1.44602e-07
Cgl0873	rpmF	Hypothetical protein	1.67076	4.50505e-06
Cgl0876		Trypsin-like serine proteases%2C typically periplasmic%2C contain C-terminal PDZ domain	1.46505	1.94216e-05
Cgl0900	tnp7a	Hypothetical protein	-1.54873	1.14847e-08
Cgl0901	dld	FAD/FMN-containing dehydrogenases	-1.42427	1.22735e-07
Cgl0909		Uncharacterized BCR	1.88693	4.4752e-08
Cgl0910	ksgA	Dimethyladenosine transferase (rRNA methylation)	1.41801	0.000127683
Cgl0913	pdxK	Pyridoxal/pyridoxine/pyridoxamine kinase	-0.717059	0.0476442
Cgl0916		Uncharacterized ACR	-1.16701	0.000532911
Cgl0925	menG	Demethylmenaquinone methyltransferase	1.37888	0.00292738
Cgl0937	gapX	Glyceraldehyde-3-phosphate dehydrogenase/erythrose-4-phosphate dehydrogenase	1.48507	5.10256e-07
Cgl0938	pth1	Peptidyl-tRNA hydrolase	1.85887	9.15363e-09
Cgl0939	rplY	Ribosomal protein L25 (general stress protein Ctc)	1.96202	2.0548e-11
Cgl0941		Hypothetical protein	-1.34794	1.99397e-05
Cgl0949	cgtR10	Two-component system%2C response regulators consisting of a CheY-like receiver domain and a HTH DNA-binding domain	1.00213	0.00473637
Cgl0965		ABC-type transporter%2C ATPase component and permease component	-0.89542	0.00522298
Cgl0966		Uncharacterized BCR	-0.910887	0.00371224
Cgl0972	porB	Hypothetical protein	3.4272	4.91074e-23
Cgl0984		Hypothetical protein	0.863494	0.0341287
Cgl0990	aroF	3-Deoxy-D-arabino-heptulosonate 7-phosphate (DAHP) synthase	-1.77431	3.31302e-11
Cgl1001		Sortase and related acyltransferases	1.17338	0.00558057
Cgl1002		Allophanate hydrolase subunit 2	0.99979	0.00841084
Cgl1045		Hypothetical protein	-1.0637	0.023337
Cgl1060		PEP phosphonomutase and related enzymes	-1.01248	0.000428012
Cgl1062		Hypothetical protein	-1.10894	0.00815107
Cgl1066	tnp1a	Transposase	1.58106	0.00102039
Cgl1068	nadC	Nicotinate-nucleotide pyrophosphorylase	0.879107	0.0361908
Cgl1069	nadA	Quinolinate synthase	1.21156	0.000145433
Cgl1084		Hypothetical membrane protein	-1.17657	0.00160757
Cgl1092		Hypothetical membrane protein	1.4326	4.27199e-05
Cgl1095		Hypothetical membrane protein	1.67633	2.26132e-06
Cgl1096		Hypothetical protein	1.52713	4.34383e-05
Cgl1098		Predicted membrane GTPase involved in stress response	1.23134	0.00026114
Cgl1120	sigE	DNA-directed RNA polymerase specialized sigma subunits%2C sigma24 homologs	1.26525	4.41883e-05
Cgl1127		Hypothetical protein	-1.42898	7.83687e-06
Cgl1129	odhA	Pyruvate and 2-oxoglutarate dehydrogenases%2C E1 component	0.64624	0.0344667
Cgl1138		Permeases of the major facilitator superfamily	1.5878	2.04914e-05
Cgl1139	metE	Methionine synthase II (cobalamin-independent)	1.12024	9.22696e-05
Cgl1140		Hypothetical membrane protein	-1.68065	2.51122e-07
Cgl1141		Predicted flavoprotein involved in K+ transport	1.21906	9.26968e-05
Cgl1161		Hypothetical membrane protein	1.2323	0.00418398
Cgl1189	narG	Anaerobic dehydrogenases%2C typically selenocysteine-containing	0.682505	0.047845
Cgl1191	mog	Molybdopterin biosynthesis enzymes	-0.984424	0.0397912
Cgl1192		Subtilisin-like serine proteases	-1.08865	0.00041131
Cgl1199	rho	Transcription termination factor	1.35379	7.531e-07
Cgl1200	prfA	Protein chain release factor A	1.25566	0.00226496
Cgl1206	atpB	F0F1-type ATP synthase a subunit	0.765768	0.0361908
Cgl1207	atpE	F0F1-type ATP synthase c subunit/Archaeal/vacuolar-type H+-ATPase subunit K	1.89124	2.02715e-07
Cgl1208	atpF	F0F1-type ATP synthase b subunit	1.10485	0.00118043
Cgl1209	atpH	F0F1-type ATP synthase delta subunit (mitochondrial oligomycin sensitivity protein)	1.53081	2.17672e-05
Cgl1237		Spermidine synthase	-1.2392	7.55047e-05
Cgl1247	gatA	Asp-tRNAAsn/Glu-tRNAGln amidotransferase A subunit and related amidases	1.00483	0.0140639
Cgl1250	pfkA	6-phosphofructokinase	-0.836595	0.0238436
Cgl1259	gatB	Asp-tRNAAsn/Glu-tRNAGln amidotransferase B subunit (PET112 homolog)	0.800092	0.0242678
Cgl1261		Predicted oxidoreductases (related to aryl-alcohol dehydrogenases)	0.894629	0.0238436
Cgl1262	lysE	Lysine efflux permease	1.13685	0.000203947
Cgl1268	ilvD	Dihydroxyacid dehydratase/phosphogluconate dehydratase	0.739525	0.0158261
Cgl1271	ilvB	Thiamine pyrophosphate-requiring enzymes [acetolactate synthase%2C pyruvate dehydrogenase (cytochrome)%2C glyoxylate carboligase%2C phosphonopyruvate decarboxylase]	1.14059	6.4175e-05
Cgl1272	ilvN	Acetolactate synthase%2C small subunit	1.95265	1.72411e-08
Cgl1273	ilvC	Ketol-acid reductoisomerase or acetohydroxy-acid isomeroreductase	1.24174	8.56772e-06
Cgl1281		Co/Zn/Cd efflux system component	-0.965711	0.0477656
Cgl1308	glgP1	Glucan phosphorylase	1.68995	2.82856e-10
Cgl1337		Hypothetical protein	-0.854803	0.0287358
Cgl1359	rpsA	Ribosomal protein S1	1.17882	5.38887e-05
Cgl1363		Hypothetical protein	1.07831	0.00874304
Cgl1374		Hypothetical protein	1.37751	1.59754e-05
Cgl1378	infC	Translation initiation factor IF3	1.15347	0.000310184
Cgl1379	rpmI	Ribosomal protein L35	1.16944	0.0005581
Cgl1380	rplT	Ribosomal protein L20	1.44948	1.33986e-05
Cgl1416		Hypothetical protein	1.30567	0.00859829
Cgl1427	cmk	Cytidylate kinase	0.892005	0.023324
Cgl1428		Predicted GTPases	1.14144	0.00195899
Cgl1430		Hypothetical protein	-2.0035	7.13861e-05
Cgl1441		FHA-domain-containing proteins	-0.793215	0.0168811
Cgl1463	thiD1	Hydroxymethylpyrimidine/phosphomethylpyrimidine kinase	-1.14449	0.0449058
Cgl1465	ndh	NADH dehydrogenase%2C FAD-containing subunit	1.43115	9.23902e-07
Cgl1471		Hypothetical protein	2.14566	2.76864e-06
Cgl1474		Hypothetical protein	1.15379	0.00259402
Cgl1485		Hypothetical protein	1.27453	0.0223649
Cgl1502		Permeases of the major facilitator superfamily	-0.874256	0.0341287
Cgl1507	metH	Methionine synthase I%2C cobalamin-binding domain	1.19445	2.61534e-05
Cgl1529	mcmB	Methylmalonyl-CoA mutase%2C N-terminal domain/subunit	0.729509	0.0188201
Cgl1538		Cell wall-associated hydrolases (invasion-associated proteins)	1.44755	6.39963e-06
Cgl1546	pacL	Cation transport ATPases	-1.29482	0.00519145
Cgl1547		Hypothetical protein	-2.28826	5.10944e-07
Cgl1553	int	Integrase	2.26599	3.96993e-08
Cgl1556		Hypothetical protein	-0.758626	0.0487833
Cgl1562	sufC	ABC-type transporter%2C ATPase component	0.939173	0.00408384
Cgl1563	sufD	Predicted membrane components of an uncharacterized iron-regulated ABC-type transporter SufB	1.03035	0.000623759
Cgl1564	sufB	Predicted membrane components of an uncharacterized iron-regulated ABC-type transporter SufB	1.409	4.69423e-06
Cgl1565		Predicted transcriptional regulator	1.02476	0.00709549
Cgl1585	ppc	Phosphoenolpyruvate carboxylase	-0.884952	0.00135078
Cgl1586	tpi	Triosephosphate isomerase	-1.81343	6.33818e-09
Cgl1587	pgk	3-phosphoglycerate kinase	-1.70263	5.03852e-08
Cgl1588	gap	Glyceraldehyde-3-phosphate dehydrogenase/erythrose-4-phosphate dehydrogenase	-2.46902	3.39285e-18
Cgl1603	metK	S-adenosylmethionine synthetase	1.1733	0.00303871
Cgl1605		DNA-directed RNA polymerase subunit K/omega	1.37433	0.000113401
Cgl1606	gmk	Guanylate kinase	1.74828	8.24362e-06
Cgl1607	ihf	Hypothetical protein	1.71643	1.38632e-09
Cgl1618	nusB	Transcription termination factor	1.08245	0.0166306
Cgl1628		ABC-type transporter%2C ATPase component	1.39085	0.00210358
Cgl1630		Predicted periplasmic solute-binding protein	1.02184	0.00543782
Cgl1659	secN	Preprotein translocase subunit YajC	1.9355	5.41072e-07
Cgl1663		Uncharacterized ACR	1.24873	0.000382504
Cgl1693		Hypothetical protein	1.43845	0.00120943
Cgl1694		Hypothetical protein	2.30993	2.76469e-13
Cgl1696		Hypothetical protein	1.9501	5.03852e-08
Cgl1708		Hypothetical protein	-0.727322	0.0458579
Cgl1714		Hypothetical protein	-0.892317	0.0218581
Cgl1733	tnp14b	Putative transposase	1.59501	3.09454e-06
Cgl1746		Hypothetical protein	-1.87518	1.69767e-08
Cgl1807		Hypothetical protein	-0.767643	0.0487581
Cgl1808		Hypothetical protein	-1.18385	0.00195899
Cgl1818		Hypothetical protein	-1.40509	0.00126873
Cgl1830		Hypothetical protein	2.87167	1.66546e-17
Cgl1831		Hypothetical protein	1.47557	2.74897e-06
Cgl1919	sigB	DNA-directed RNA polymerase sigma subunits (sigma70/sigma32) (SigB)	0.892518	0.00463177
Cgl1926		Hypothetical membrane protein	-1.03134	0.00400525
Cgl1946		Hypothetical membrane protein	0.96113	0.00118043
Cgl1948		Hypothetical membrane protein	-0.852317	0.0239671
Cgl1950	gluA	ABC-type transporter%2C ATPase component (glutamate)	2.46162	3.39285e-18
Cgl1951	gluB	ABC-type transporter%2C periplasmic component (glutamate)	2.02393	5.03815e-12
Cgl1952	gluC	ABC-type transporter%2C permease components (glutamate)	1.17218	0.00130941
Cgl1953	gluD	ABC-type transporter%2C permease components (glutamate)	0.981435	0.00644138
Cgl1970		Predicted hydrolase of the metallo-beta-lactamase superfamily	1.07736	0.000290328
Cgl1975	gpsI	Polyribonucleotide nucleotidyltransferase (polynucleotide phosphorylase)	0.997843	0.00135927
Cgl1976	rpsO	Ribosomal protein S15P/S13E	2.20548	4.42232e-10
Cgl1985	infB	Translation initiation factor 2 (GTPase)	1.4161	9.82628e-08
Cgl1986		Predicted nucleic-acid-binding protein implicated in transcription termination	1.19908	0.000206064
Cgl1988		Hypothetical protein	0.855284	0.00352054
Cgl1990		ABC-type transporter%2C periplasmic component	2.06378	2.89726e-15
Cgl1999		Uncharacterized ACR	1.1175	0.00226496
Cgl2000		Hypothetical protein	1.51245	6.15923e-05
Cgl2004		Hypothetical membrane protein	0.683332	0.043872
Cgl2020		Predicted Fe-S-cluster redox enzyme	1.35617	2.32606e-05
Cgl2025	tsf	Translation elongation factor Ts	0.77161	0.0420156
Cgl2037	rplS	Ribosomal protein L19	1.40107	2.79089e-05
Cgl2054	rpsP	Ribosomal protein S16	1.80198	5.96412e-09
Cgl2058	srp	Signal recognition particle GTPase	1.87206	4.48694e-12
Cgl2078		ABC-type transporter%2C ATPase component and permease component	0.909045	0.0217469
Cgl2084		Carbohydrate phosphorylase	1.36886	0.000376309
Cgl2104		Hypothetical membrane protein	1.14415	0.0188058
Cgl2105		Hypothetical protein	2.76343	3.42202e-15
Cgl2107	glgX	Pullulanase and related glycosidases	1.36943	1.97388e-05
Cgl2127	ilvA	Threonine dehydratase	1.84806	1.32282e-07
Cgl2129		Methionine synthase II (cobalamin-independent)	1.21936	0.000165549
Cgl2130	dnaE1	DNA polymerase III alpha subunit	0.654608	0.0379011
Cgl2142		Hypothetical protein	1.84686	3.82587e-08
Cgl2152		Uncharacterized BCR	0.886265	0.0218581
Cgl2155	ftsZ	Cell division GTPase and cell division protein ftsz	0.722555	0.0395874
Cgl2165		Hypothetical protein	0.857874	0.0123329
Cgl2170		Hypothetical protein	1.4895	0.000148852
Cgl2188		Cell wall-associated hydrolases (invasion-associated proteins)	1.85121	6.60561e-10
Cgl2196	ltsA	Asparagine synthase (glutamine-hydrolyzing) or lysozyme insensitivity protein LtsA	0.911698	0.0132748
Cgl2207	sucB	Dihydrolipoamide acyltransferases	1.47134	1.45983e-07
Cgl2211		Predicted permease	-1.28154	2.67595e-06
Cgl2214	glnA	Glutamine synthase	0.730326	0.0361908
Cgl2232		Hypothetical protein	-1.19744	0.0079943
Cgl2235		Hypothetical protein	-0.768956	0.0449617
Cgl2238		Uncharacterized ACR	-0.953159	0.0162829
Cgl2240	ptpA	Protein-tyrosine-phosphatase	-1.1244	0.00666164
Cgl2246		Hypothetical protein	1.51782	9.12053e-06
Cgl2248	aceE	Pyruvate dehydrogenase%2C decarboxylase component	-1.07634	0.000246892
Cgl2251		Uncharacterized BCR	1.32543	0.00133352
Cgl2252		Hypothetical protein	-0.667226	0.0455231
Cgl2258		Hypothetical protein	1.42971	4.94649e-05
Cgl2271	glmS	Glucosamine 6-phosphate synthetase%2C contains amidotransferase and phosphosugar isomerase domains	0.955204	0.0117563
Cgl2278	glyS	Glycyl-tRNA synthetase%2C class II	0.864398	0.0228989
Cgl2279		Predicted transcriptional regulators	-1.25533	0.000822462
Cgl2291	hrcA	Transcriptional regulator of heat shock gene	0.79831	0.0323183
Cgl2294		Hypothetical protein	-1.03356	0.00137121
Cgl2315	glcD	FAD/FMN-containing dehydrogenases	-0.678087	0.047926
Cgl2324		2'-5' RNA ligase	0.986521	0.0423826
Cgl2328		Uncharacterized enzymes related to aldose 1-epimerase	0.858884	0.0149941
Cgl2329	aceB	Malate synthase	1.31253	8.04894e-06
Cgl2343	rpsT	Ribosomal protein S20	1.50882	8.41271e-05
Cgl2351		Uncharacterized ACR (homolog of plant Iojap proteins)	1.3093	0.00248777
Cgl2354	proA	Gamma-glutamyl phosphate reductase	0.992366	0.00137865
Cgl2361		Hypothetical protein	2.08348	6.93086e-12
Cgl2362	rpmA	Ribosomal protein L27	1.37499	3.18922e-05
Cgl2363	rplU	Ribosomal protein L21	1.70161	5.86817e-08
Cgl2364	rne	Ribonucleases G and E	0.703842	0.0218219
Cgl2370	ndk	Nucleoside diphosphate kinase	1.88601	4.47251e-08
Cgl2376	valS	Valyl-tRNA synthetase	0.792988	0.00991091
Cgl2378	hscA	Molecular chaperone	-1.52908	2.56548e-08
Cgl2380	mdh	Malate/lactate dehydrogenases	-1.51997	5.99341e-07
Cgl2381		Transcriptional regulator	-0.898628	0.0210644
Cgl2386		Predicted permeases	0.900122	0.00855555
Cgl2388		Hypothetical protein	-1.00046	0.00458005
Cgl2402	catA1	Protocatechuate 3%2C4-dioxygenase beta subunit	1.81495	5.42321e-09
Cgl2411	clpP2	Protease subunit of ATP-dependent Clp proteases	1.13729	0.00067896
Cgl2413		Hypothetical protein	0.938845	0.0289359
Cgl2414	tig	FKBP-type peptidyl-prolyl cis-trans isomerase (trigger factor)	1.45562	9.4764e-07
Cgl2418		Hypothetical protein	2.12818	6.956e-08
Cgl2419	tnp12a	Hypothetical protein	1.08757	0.00634631
Cgl2422		Hypothetical protein	1.83894	1.96165e-07
Cgl2443		Uncharacterized membrane-associated protein	-0.761425	0.0477001
Cgl2454		ABC-type transporter%2C duplicated ATPase component	0.922645	0.00245714
Cgl2456		ABC-type transporter%2C permease components	-0.806242	0.0251415
Cgl2459		ABC-type transporter%2C permease components	1.08281	0.000444932
Cgl2461	amyE	ABC-type transporter%2C periplasmic component	1.50316	5.86817e-08
Cgl2495	fas-IA	3-oxoacyl-(acyl-carrier-protein) synthase	1.33658	9.6723e-06
Cgl2497		Membrane proteins related to metalloendopeptidases	1.76213	1.99362e-10
Cgl2526	ftn	Ferritin-like protein	-1.52395	1.07904e-05
Cgl2533		Ribosomal protein L36	1.52923	0.00011083
Cgl2534	nadE	NAD synthase	-0.913948	0.00939597
Cgl2536		Hypothetical protein	-1.30552	7.2581e-05
Cgl2546	psp4	Hypothetical protein	-0.870397	0.00833583
Cgl2555		Predicted dehydrogenases and related proteins	-1.25488	0.00022
Cgl2557		Hypothetical membrane protein	1.27809	0.00352054
Cgl2560		Hypothetical protein	0.842384	0.0179689
Cgl2565	sucD	Succinyl-CoA synthetase alpha subunit	1.00525	0.0248369
Cgl2569	actA	Acetyl-CoA hydrolase	1.99501	6.66351e-12
Cgl2575	pstS	ABC-type transporter%2C periplasmic component	-0.924152	0.0137562
Cgl2586		Acyl-CoA hydrolase	1.00833	0.0101847
Cgl2588	purL	Phosphoribosylformylglycinamidine (FGAM) synthase%2C synthetase domain	0.81018	0.0102463
Cgl2589	purQ	Phosphoribosylformylglycinamidine (FGAM) synthase%2C glutamine amidotransferase domain	1.46646	0.000516691
Cgl2591	gpx	Glutathione peroxidase	0.935619	0.043872
Cgl2600	purD	Phosphoribosylamine-glycine ligase	1.06191	0.0192473
Cgl2605	bioD	Dethiobiotin synthetase	1.9811	1.06295e-06
Cgl2606	cgtS3	Two-component system%2C sensory transduction histidine kinases	1.29919	0.00160757
Cgl2607	cgtR3	Two-component system%2C response regulators consisting of a CheY-like receiver domain and a HTH DNA-binding domain	1.97118	7.28044e-09
Cgl2610	poxB	Thiamine pyrophosphate-requiring enzymes [acetolactate synthase%2C pyruvate dehydrogenase (cytochrome)%2C glyoxylate carboligase%2C phosphonopyruvate decarboxylase]	-1.36945	0.000822462
Cgl2653		ABC-type transporter%2C permease components	-0.957106	0.0157641
Cgl2664		Hypothetical protein	0.739206	0.0226039
Cgl2677		Uncharacterized enzyme involved in biosynthesis of extracellular polysaccharides	-2.4548	3.54702e-09
Cgl2678	clpC	ATPases with chaperone activity%2C ATP-binding subunit	0.820335	0.0126805
Cgl2696	ftsH	ATP-dependent Zn proteases	0.665816	0.0361908
Cgl2709		Uncharacterized NAD(FAD)-dependent dehydrogenases	-1.30872	0.000225598
Cgl2715		porin	0.850075	0.0179689
Cgl2728		Hypothetical protein	1.80794	3.24787e-08
Cgl2756		Hypothetical protein	1.82942	2.35202e-11
Cgl2768		Hypothetical membrane protein	0.938675	0.0499893
Cgl2786		Cystathionine beta-lyases/cystathionine gamma-synthases	0.857594	0.0384549
Cgl2797	hspR	Predicted transcriptional regulators	-1.43961	6.96862e-06
Cgl2798	dnaJ	Molecular chaperones (contain C-terminal Zn finger domain)	-2.00174	2.66331e-12
Cgl2799	grpE	Molecular chaperone GrpE (heat shock protein)	-1.69016	2.23066e-07
Cgl2800	dnaK	Molecular chaperone and 70 kDa heat shock chaperonin protein dnaK	-1.89639	1.56133e-13
Cgl2807	adhA	Zn-dependent alcohol dehydrogenases	1.15113	0.00226496
Cgl2812		Predicted permeases	-0.911252	0.00522298
Cgl2813		Uncharacterized ACR	-0.971417	0.0122337
Cgl2814	cysN	GTPases - Sulfate adenylate transferase subunit 1	-1.11542	2.89518e-05
Cgl2815	cysD	3'-phosphoadenosine 5'-phosphosulfate sulfotransferase (PAPS reductase)/FAD synthetase and related enzymes	-1.27904	7.70746e-07
Cgl2816	cysH	3'-phosphoadenosine 5'-phosphosulfate sulfotransferase (PAPS reductase)/FAD synthetase and related enzymes	-0.857457	0.00993651
Cgl2844		PLP-dependent aminotransferases	0.858825	0.0239001
Cgl2857		Hypothetical membrane protein	-1.09287	0.0214352
Cgl2860		Hypothetical protein	-1.00209	0.0335315
Cgl2862		SAM-dependent methyltransferases	-2.41619	9.96076e-16
Cgl2863	pck	Phosphoenolpyruvate carboxykinase (GTP)	-1.09258	0.000232681
Cgl2867	mmpL1	Predicted drug exporters of the RND superfamily	-0.858412	0.00754179
Cgl2872	fadD2	Acyl-CoA synthetases (AMP-forming)/AMP-acid ligases II	0.760334	0.0154993
Cgl2878	cmt2	Predicted esterase	1.10408	0.000530067
Cgl2882		Hypothetical protein	1.06022	0.00416355
Cgl2884		Membrane-associated phospholipid phosphatase	-0.753316	0.0499893
Cgl2886		Hypothetical protein	2.62659	3.56057e-13
Cgl2887		Predicted flavoprotein involved in K+ transport	2.25609	1.52799e-11
Cgl2888	glf	UDP-galactopyranose mutase	0.784334	0.0331646
Cgl2896		Hypothetical protein	1.39854	0.00660011
Cgl2906		Hypothetical protein	1.09981	0.00153867
Cgl2911	ldh	Malate/lactate dehydrogenases	-2.88452	1.63139e-23
Cgl2918	lldA	L-lactate dehydrogenase (FMN-dependent) and related alpha-hydroxy acid dehydrogenases	-0.895287	0.0223252
Cgl2925		Hypothetical protein	-0.964811	0.0238436
Cgl2926	msrA	Peptide methionine sulfoxide reductase	-0.803646	0.0395874
Cgl2927	sod	Superoxide dismutase	0.823622	0.012007
Cgl2929		Permeases of the major facilitator superfamily	-1.49071	0.00108552
Cgl2934		Transcriptional regulators	0.970852	0.0131219
Cgl2941	mcbR	Transcriptional regulator	0.951292	0.0199357
Cgl2943	uspA3	Universal stress protein UspA and related nucleotide-binding proteins	-1.64156	3.96993e-08
Cgl2944		Coenzyme F420-dependent N5%2CN10-methylene tetrahydromethanopterin reductase and related flavin-dependent oxidoreductases	-0.811692	0.0219057
Cgl2949		Phage shock protein A (IM30)%2C suppresses sigma54-dependent transcription	-0.952632	0.00428209
Cgl2952		Hypothetical protein	-0.745041	0.0329811
Cgl2954		SAM-dependent methyltransferases	-1.51934	3.38041e-07
Cgl2955		Uncharacterized membrane proteins	-1.23447	9.22696e-05
Cgl2957		Hypothetical membrane protein	-0.804457	0.00459474
Cgl2961		Uncharacterized BCR	0.720662	0.0302708
Cgl2962		Cation transport ATPases	-1.01288	5.48844e-05
Cgl2963		Hypothetical protein	-1.78463	1.14487e-08
Cgl2967		Putative multicopper oxidases	-0.852345	0.0435863
Cgl2976	trxB1	Thiol-disulfide isomerase and thioredoxins	0.953737	0.0107644
Cgl2978		Permeases of the major facilitator superfamily	-1.42902	3.16883e-06
Cgl2979		Predicted transcriptional regulators	-1.07039	0.000664399
Cgl2980	dnaB	Replicative DNA helicase	-0.677213	0.0476048
Cgl2981	rplI	Ribosomal protein L9	1.4919	1.32373e-07
Cgl2982	ssb	Single-stranded DNA-binding protein	1.08124	0.00102039
Cgl2983	rpsF	Ribosomal protein S6	1.4813	2.37165e-06
Cgl2988		Transcriptional regulators	0.839257	0.0433704
Cgl2991		Uncharacterized enzyme involved in biosynthesis of extracellular polysaccharides	1.13961	0.000933359
Cgl2996		Myo-inositol-1-phosphate synthase	1.43342	7.70746e-07
Cgl2997		Hypothetical protein	0.951052	0.0393178
Cgl2999	dps	Starvation-inducible DNA-binding protein	-2.16785	2.13802e-13
Cgl3001		Uncharacterized ACR	-1.75599	1.48466e-07
Cgl3003	ogt	Methylated DNA-protein cysteine methyltransferase	-1.07854	0.00306067
Cgl3007	mez	Malic enzyme	0.971027	0.0134883
Cgl3011	merA	Dihydrolipoamide dehydrogenase/glutathione oxidoreductase and related enzymes	-0.778785	0.00947935
Cgl3018	leuS	Leucyl-tRNA synthetase	0.798655	0.00939597
Cgl3032	trpD	Anthranilate phosphoribosyltransferase	-1.08714	0.00341969
Cgl3038		ABC-type transporter%2C ATPase component	-0.973455	0.0344667
Cgl3039		ABC-type transporter%2C permease components	-0.759166	0.0169662
Cgl3044		Predicted transcriptional regulators	0.888026	0.0238436
Cgl3064		Hypothetical membrane protein	-0.774911	0.00874304
Cgl3066	proP	Proline/ectoine uptake system prop protein	1.73496	2.70375e-06
Cgl3073		Copper chaperone	-1.3947	0.000107895
Cgl3074		Permeases of the major facilitator superfamily	-1.88991	7.31297e-06
Cgl3097		Preprotein translocase subunit YidC	1.11219	0.00320795
Cgl3099	rpmH	Ribosomal protein L34	1.36255	0.000151451
